# Supplementary material for: Association between cardiovascular health and epigenetic aging: a twin study
Source: Clin Epigenetics. 2026 Jan 5;18:23. doi: 10.1186/s13148-025-02034-4 (PMC12870025; doi:10.1186/s13148-025-02034-4)
Supplement: Supplementary file 3 — Supplementary Material 3 [file 13148_2025_2034_MOESM3_ESM.xlsx]

## Sheet: table S1
	Table S1 Association between LE8 scale score and EAA
LE8 scale score		model1		model2		model3
		β	P	β	P	β	P
LE8	Across twins
	GrimAA	-0.041 (-0.060, -0.023)	<0.001	-0.040 (-0.058, -0.022)	<0.001	-0.040 (-0.058, -0.022)	<0.001
	DamAA	-0.042 (-0.065, -0.020)	<0.001	-0.042 (-0.065, -0.019)	<0.001	-0.042 (-0.065, -0.019)	<0.001
	DunedinPACE	-0.002 (-0.002, -0.001)	<0.001	-0.002 (-0.002, -0.001)	<0.001	-0.002 (-0.002, -0.001)	<0.001
	Within MZ twins
	GrimAA	-0.022 (-0.051, 0.007)	0.136	-0.022 (-0.051, 0.007)	0.131	-0.024 (-0.054, 0.005)	0.104
	DamAA	-0.041 (-0.077, -0.006)	0.022	-0.041 (-0.076, -0.006)	0.023	-0.039 (-0.074, -0.004)	0.028
	DunedinPACE	-0.001 (-0.002, -0.000)	0.017	-0.001 (-0.002, -0.000)	0.016	-0.001 (-0.002, -0.000)	0.022
Health factor	Across twin
	GrimAA	0.012 (-0.002, 0.027)	0.091	0.014 (-0.001, 0.028)	0.062	0.014 (-0.001, 0.028)	0.062
	DamAA	-0.027 (-0.045, -0.010)	0.003	-0.027 (-0.045, -0.009)	0.003	-0.027 (-0.045, -0.009)	0.003
	DunedinPACE	-0.001 (-0.001, -0.001)	<0.001	-0.001 (-0.001, -0.001)	<0.001	-0.001 (-0.001, -0.001)	<0.001
	Within-MZ pair
	GrimAA	0.018 (-0.005, 0.042)	0.124	0.018 (-0.005, 0.041)	0.133	0.019 (-0.005, 0.042)	0.116
	DamAA	-0.023 (-0.051, 0.005)	0.112	-0.023 (-0.052, 0.005)	0.108	-0.023 (-0.051, 0.005)	0.11
	DunedinPACE	-0.001 (-0.002, -0.000)	0.009	-0.001 (-0.002, -0.000)	0.01	-0.001 (-0.002, -0.000)	0.012
Health behavior	Across twin
	GrimAA	-0.047 (-0.059, -0.035)	<0.001	-0.047 (-0.059, -0.034)	<0.001	-0.047 (-0.059, -0.034)	<0.001
	DamAA	-0.018 (-0.033, -0.002)	0.023	-0.018 (-0.033, -0.002)	0.024	-0.018 (-0.033, -0.002)	0.025
	DunedinPACE	-0.001 (-0.001, -0.001)	<0.001	-0.001 (-0.001, -0.001)	<0.001	-0.001 (-0.001, -0.001)	<0.001
	Within-MZ pair
	GrimAA	-0.030 (-0.048, -0.011)	0.002	-0.029 (-0.047, -0.010)	0.002	-0.031 (-0.050, -0.013)	0.001
	DamAA	-0.019 (-0.042, 0.004)	0.098	-0.019 (-0.041, 0.004)	0.106	-0.018 (-0.040, 0.005)	0.127
	DunedinPACE	-0.000 (-0.001, 0.000)	0.343	-0.000 (-0.001, 0.000)	0.29	-0.000 (-0.001, 0.000)	0.349

## Sheet: table S2
Table S2 Cross-sectional association of LE8 scale score with EAA across twins in interaction tests and stratified analyses
LE8 scale		GrimAA			DamAA			DunedinPACE
		β(95%CI)	P	Pinteraction	β(95%CI)	P	Pinteraction	β(95%CI)	P	Pinteraction
LE8	female	0.003(-0.027,0.033)	0.849	<0.001	-0.037(-0.082,0.007)	0.101	0.733	-0.002(-0.003,-0.001)	0.002	0.18
	male	-0.057(-0.080,-0.034)	<0.001		-0.040(-0.067,-0.013)	0.004		-0.002(-0.003,-0.001)	<0.001
	≤50years	-0.041(-0.066,-0.016)	0.001	0.755	-0.027(-0.055,0.001)	0.057	0.731	-0.002(-0.003,-0.001)	<0.001	0.452
	＞50years	-0.037(-0.064,-0.011)	0.006		-0.050(-0.086,-0.015)	0.005		-0.002(-0.003,-0.001)	<0.001
Factor	female	0.001(-0.021,0.023)	0.915	0.889	-0.030(-0.063,0.003)	0.071	0.457	-0.001(-0.002,-0.001)	0.001	0.669
	male	0.019(-0.000,0.038)	0.052		-0.022(-0.044,-0.000)	0.047		-0.001(-0.002,-0.000)	<0.001
	≤50years	0.006(-0.015,0.026)	0.583	0.557	-0.022(-0.044,0.001)	0.057	0.698	-0.001(-0.002,-0.001)	<0.001	0.556
	＞50years	0.019(-0.001,0.039)	0.064		-0.023(-0.050,0.004)	0.093		-0.001(-0.002,-0.000)	0.002
Behavior	female	0.002(-0.022,0.027)	0.85	<0.001	-0.012(-0.048,0.024)	0.511	0.989	-0.001(-0.002,0.000)	0.169	0.214
	male	-0.056(-0.070,-0.042)	<0.001		-0.018(-0.035,-0.001)	0.036		-0.001(-0.001,-0.001)	<0.001
	≤50years	-0.043(-0.060,-0.026)	<0.001	0.528	-0.010(-0.029,0.009)	0.311	0.628	-0.001(-0.002,-0.001)	<0.001	0.97
	＞50years	-0.047(-0.064,-0.030)	<0.001		-0.026(-0.050,-0.003)	0.029		-0.001(-0.001,-0.000)	0.008
Note:The results were based on Model 3, adjusted for sex, age, region, education, history of chronic disease, and alcohol use.
β(95%CI) and P values represent the results of stratified analyses, whereas Pinteraction corresponds to the formal interaction term analyses (e.g., sex × LE8, age × LE8).

## Sheet: table S3
Table S3 Cross-lagged relationships between LE8 scale score and EAA across twins
Phenotypes	LE8 base→ EA follow		EA base→ LE8 follow		Goodness of fit
	ρ1	P	ρ2	P	SRMR	CFI
LE8
GrimAA	-0.75	< 0.001	-0.03	0.051	0.05	0.89
DamAA	-0.19	0.419	-0.02	0.058	0.04	0.92
DunedinPACE	-0.01	0.003	-0.58	0.303	0.04	0.96
Health factor
GrimAA	-0.38	0.028	0	0.81	0.05	0.9
DamAA	-0.25	0.628	0	0.759	0.02	0.99
DunedinPACE	-0.01	0.001	0.44	0.303	0.03	0.98
Health behavior
GrimAA	-0.74	< 0.001	-0.04	0.003	0.05	0.9
DamAA	-0.05	0.841	-0.03	0.087	0.05	0.91
DunedinPACE	0	0.211	-0.96	0.156	0.04	0.95
Note: EA: epigenetic age related metrics(GrimAA, DamAA and DunedinPACE).

## Sheet: table S4
Table S4. Cross-sectional associations between LE8 scale score and EAA after excluding participants with chronic disease (n=988)
LE8 scale score		model3
		β	P
LE8	Across twins
	GrimAA	-0.041 (-0.059, -0.022)	<0.001
	DamAA	-0.039 (-0.062, -0.016)	<0.001
	DunedinPACE	-0.002 (-0.002, -0.001)	<0.001
Health factor	Across twin
	GrimAA	0.015 (0.001, 0.029)	0.042
	DamAA	-0.022 (-0.040, -0.004)	0.017
	DunedinPACE	-0.001 (-0.001, -0.001)	<0.001
Health behavior	Across twin
	GrimAA	-0.047 (-0.059, -0.035)	<0.001
	DamAA	-0.018 (-0.034, -0.002)	0.023
	DunedinPACE	-0.001 (-0.001, -0.001)	<0.001
Note:The results were based on Model 3, adjusted for sex, age, region, education, history of chronic disease, and alcohol use.
